# Supplementary material for: Rosarugosides A and D from Rosa rugosa Flower Buds: Their Potential Anti-Skin-Aging Effects in TNF-α-Induced Human Dermal Fibroblasts
Source: Plants (Basel). 2024 May 2;13(9):1266. doi: 10.3390/plants13091266 (PMC11085274; doi:10.3390/plants13091266)
Supplement: Supplementary file 1 [file plants-13-01266-s001.zip]

Archive with 1 entries (1 files):
- plants-2934245-supplementary.pdf
